# Supplementary material for: Glucose Concentration in Cell Culture Medium Influences the BRCA1-Mediated Regulation of the Lipogenic Action of IGF-I in Breast Cancer Cells
Source: Int J Mol Sci. 2020 Nov 17;21(22):8674. doi: 10.3390/ijms21228674 (PMC7698585; doi:10.3390/ijms21228674)
Supplement: Supplementary file 1 [file ijms-21-08674-s001.zip]

Archive with 1 entries (1 files):
- ijms-981629-supplementary.docx
